# Supplementary material for: Genome-wide analysis of ATP binding cassette (ABC) transporters in tomato
Source: PLoS One. 2018 Jul 26;13(7):e0200854. doi: 10.1371/journal.pone.0200854 (PMC6062036; doi:10.1371/journal.pone.0200854)
Supplement: S2 Table — The presence of nucleotide binding domain (NBD) was confirmed using Pfam web server (http://pfam.xfam.org/). (XLSX) [file pone.0200854.s002.xlsx]

## Sheet: S2 Table
	Subfamily	Locus		Size (AA)	NBD
		This study	Andolfo et al. 2015
	ABCA		Solyc06g070930.2	275	-
	ABCB	Solyc12g049120.1		349	Present
			Solyc03g026320.2	170	-
			Solyc05g013900.1	299	-
			Solyc06g072950.1	144	-
			Solyc12g070270.1	503
	ABCC	Solyc02g044000.1		604	Present
			Solyc02g044040.1	251	-
			Solyc12g036120.1	378	-
			Solyc12g036130.1	228	-
	ABCG	Solyc09g091660.2		1441	Present
			Solyc02g055540.1	657	-
			Solyc04g025180.2	116	-
			Solyc04g056700.1	57	-
			Solyc06g005040.1	96	-
			Solyc09g042300.1	87	-
			Solyc10g049480.1	462	-
			Solyc12g019630.1	81	-
			Solyc12g044570.1	53	-
			Solyc12g044580.1	161	-
	ABC1		Solyc00g020040.1	207	-
			Solyc00g074830.1	146	-
			Solyc01g080300.2	386	-
			Solyc01g100250.2	362	-
			Solyc02g080440.2	547	-
			Solyc02g082030.2	389	-
			Solyc03g031700.2	549	-
			Solyc06g008340.2	275	-
			Solyc07g053310.2	284	-
			Solyc08g007010.2	486	-
			Solyc09g066490.2	284	-
			Solyc11g028160.1	197	-
