# Supplementary material for: Genome-wide analysis of ATP binding cassette (ABC) transporters in tomato
Source: PLoS One. 2018 Jul 26;13(7):e0200854. doi: 10.1371/journal.pone.0200854 (PMC6062036; doi:10.1371/journal.pone.0200854)
Supplement: S3 Table — Genes putatively encoding ABC proteins in TMCSv1.2.1 from TOMATOMICS (http://plantomics.mind.meiji.ac.jp/tomatomics/download.php) were obtained by blasting using the protein sequences (Table 1) from SL3.0 and ITAG3.10 of Sol Genomics Network (https://solgenomics.net/organism/Solanum_lycopersicum/genome). Identical genes between two different tomato genome databases and splicing variants were confirmed by comparing their positions in chromosome. (XLSX) [file pone.0200854.s003.xlsx]

## Sheet: S3 Table
Sub-family	Gene name	SL3.0 and ITAG3.10 from Sol Genomics Network				TMCSv1.2.1 from TOAMTOMICS
		Locus	Size (AA)	Position in chromosome		Locus	Splicing variants	Position in chromosome		Size (AA)
				Start	End			Start	End
	SlABCA1	Solyc04g015970.2	1910	6513493	6539312	TMCS04g1003180	TMCS04g1003180-01	6513493	6539365	1904
							TMCS04g1003180-03	6513493	6539312	1910
	SlABCA2	Solyc03g113040.2	946	63336012	63344282	TMCS03g1023970	TMCS03g1023970-03	63336012	63344282	946
	SlABCA3	Solyc03g113060.2	945	63352312	63360138	TMCS03g1023970	TMCS03g1023970-02	63352312	63360138	851
							TMCS03g1023970-04	63352294	63360138	945
							TMCS03g1023970-05	63335880	63360138	945
	SlABCA4	Solyc06g070920.2	639	43554837	43558801	TMCS06g1020240	TMCS06g1020240-01	43554670	43560744	639
							TMCS06g1020240-02	43554837	43560744	639
	SlABCA5	Solyc06g070940.2	944	43560999	43566271	TMCS06g1008110	TMCS06g1008110-01	43560999	43566271	944
	SlABCA6	Solyc06g070950.1	892	43566711	43574717	TMCS06g1020250	TMCS06g1020250-01	43566711	43574717	892
	SlABCA7	Solyc06g070960.1	927	43576863	43582288	TMCS06g1008120	TMCS06g1008120-01	43576863	43582288	927
	SlABCA8	Solyc03g113080.2	359	63372062	63374060
	SlABCA9	Solyc03g113070.2	577	63372062	63374060	TMCS03g1009570	TMCS03g1009570-01	63366685	63374060	577
	SlABCB1	Solyc02g071340.1	1264	40820275	40825906	TMCS02g1005260	TMCS02g1005260-01	40820275	40825906	1264
	SlABCB2	Solyc02g071350.2	1264	40831572	40837938	TMCS02g1005270	TMCS02g1005270-01	40831572	40837938	1264
	SlABCB3	Solyc02g087410.2	1263	49854340	49860627	TMCS02g1025250	TMCS02g1025250-01	49854340	49860627	1263
	SlABCB4	Solyc02g087870.2	1250	50137483	50145188	TMCS02g1025440	TMCS02g1025440-01	50137483	50145188	1250
	SlABCB5	Solyc03g005860.2	1260	581458	589104	TMCS03g1000400	TMCS03g1000400-01	581458	589104	1260
	SlABCB6	Solyc03g093650.2	1228	55272930	55279358	TMCS03g1021160	TMCS03g1021160-01	55272930	55279358	1228
	SlABCB7	Solyc04g010310.2	1286	3631081	3639205	TMCS04g1001920	TMCS04g1001920-01	3631081	3639205	1286			..
							TMCS04g1001920-03	3626503	3640260	1231
							TMCS04g1001920-04	3613657	3640260	1193
							TMCS04g1001920-05	3631081	3640260	1286
	SlABCB8	Solyc06g009280.1	1290	3242454	3247733	TMCS06g1013440	TMCS06g1013440-01	3242454	3247733	1290
	SlABCB9	Solyc06g009290.2	1401	3249411	3257702	TMCS06g1013430	TMCS06g1013430-01	3239321	3257702	1401
							TMCS06g1013430-02	3249319	3257702	1401
	SlABCB10	Solyc06g072960.1	1029	44966412	44971635	TMCS06g1009150	TMCS06g1009150-01	44966412	44971635	1029
	SlABCB11	Solyc07g018130.1	1276	9223365	9228480	TMCS07g1012810	TMCS07g1012810-01	9223365	9228480	1276
	SlABCB12	Solyc07g064120.1	1260	66396207	66401762	TMCS07g1009120	TMCS07g1009120-01	66396207	66401762	1260
	SlABCB13	Solyc08g076720.2	1258	60661103	60670786	TMCS08g1017920	TMCS08g1017920-02	60661103	60670786	1258
	SlABCB14	Solyc09g008240.2	1315	1690129	1697213	TMCS09g1011360	TMCS09g1011360-01	1690129	1697213	1315
							TMCS09g1011360-03	1690084	1697213	1079
	SlABCB15	Solyc11g067310.1	1290	53047417	53053742	TMCS11g1017180	TMCS11g1017180-01	53047417	53053742	1290
	SlABCB16	Solyc12g098840.1	1281	66225809	66231290	TMCS12g1009600	TMCS12g1009600-01	66225809	66231290	1281
	SlABCB17	Solyc12g098870.1	1313	66247990	66253686	TMCS12g1019580	TMCS12g1019580-01	66247990	66253686	1313
	SlABCB18	Solyc11g067300.1	1261	53032612	53039972	TMCS11g1007880	TMCS11g1007880-02	53032612	53039972	1261
	SlABCB19	Solyc05g013890.1	955	7340410	7343439	TMCS05g1013020	TMCS05g1013020-01	7340410	7343439	955
	SlABCB20	Solyc03g026310.2	664	3742217	3752966	TMCS03g1001930	TMCS03g1001930-01	3742258	3767115	719
							TMCS03g1001930-05	3742217	3752966	664
							TMCS03g1001930-07	3742217	3768245	719
	SlABCB21	Solyc03g114950.2	639	64811858	64817159	TMCS03g1010510	TMCS03g1010510-01	64811858	64817159	639
	SlABCB22	Solyc03g122050.1	673	70042816	70046932	TMCS03g1013670	TMCS03g1013670-01	70042816	70046932	673
	SlABCB23	Solyc03g122070.1	667	70047510	70049605	TMCS03g1013680	TMCS03g1013680-01	70047510	70049605	667
	SlABCB24	Solyc09g009910.2	640	3386287	3395367	TMCS09g1012050	TMCS09g1012050-01	3386287	3395367	640
	SlABCB25	Solyc09g055350.2	726	40039479	40075218	TMCS09g1004570	TMCS09g1004570-01	40039479	40075218	726
	SlABCB26	Solyc00g304030.1	1081	21340396	21345343	TMCS00g1002700	TMCS00g1002700-01	21340396	21345343	1081
	SlABCB27	Solyc12g049120.1	349	37321955	37323626	TMCS12g1015090	TMCS12g1015090-01	37321955	37323626	349
	SlABCB28	Solyc12g049130.1	108	37321565	37321888	TMCS12g1015080	TMCS12g1015080-01	37321565	37321888	108
	SlABCB29	Solyc12g070280.1	232	29994542	29996989	TMCS12g1004370	TMCS12g1004370-01	29963359	29997577	441
							TMCS12g1004370-02	29963359	29997577	502
							TMCS12g1004370-04	29994542	29996989	232
							TMCS12g1004370-05	29972782	29997577	157
							TMCS12g1004370-06	29963265	29997577	690
							TMCS12g1004370-07	29963308	29997577	364
							TMCS12g1004370-08	29994542	29997577	232
							TMCS12g1004370-09	29963359	29997577	671
	SlABCC1	Solyc01g080640.2	1499	79887650	79894269	TMCS01g1007040	TMCS01g1007040-01	79887650	79894269	1499
	SlABCC2	Solyc03g007530.2	1468	2104948	2110984	TMCS03g1001170	TMCS03g1001170-01	2104948	2110984	1468
							TMCS03g1001170-02	2104948	2110993	1062
							TMCS03g1001170-03	2104948	2110993	1455
	SlABCC3	Solyc03g117540.2	1482	66664896	66685423	TMCS03g1011640	TMCS03g1011640-01	66664896	66685423	1027
							TMCS03g1011640-02	66664896	66685429	1012
							TMCS03g1011640-03	66664896	66685429	1174
							TMCS03g1011640-05	66664896	66685423	1482
							TMCS03g1011640-06	66664896	66685429	1391
	SlABCC4	Solyc06g036490.1	1194	26105128	26109587	TMCS06g1014860	TMCS06g1014860-01	26105128	26109587	1194
	SlABCC5	Solyc07g065320.2	1506	67129977	67135578	TMCS07g1019830	TMCS07g1019830-01	67129977	67135578	1506
	SlABCC6	Solyc08g006880.2	1627	1422494	1449145	TMCS08g1011580	TMCS08g1011580-01	1422494	1449145	1627
							TMCS08g1011580-02	1403307	1450590	1142
							TMCS08g1011580-03	1422491	1450579	1499
	SlABCC7	Solyc08g081890.2	1480	64806311	64812302	TMCS08g1020090	TMCS08g1020090-01	64806311	64812302	1481
							TMCS08g1020090-02	64806186	64812512	1481
	SlABCC8	Solyc09g064440.2	1532	61712164	61722813	TMCS09g1005820	TMCS09g1005820-01	61711792	61723098	1533
							TMCS09g1005820-02	61712164	61722813	1532
	SlABCC9	Solyc09g075020.2	1514	66821028	66829760	TMCS09g1007380	TMCS09g1007380-01	66821028	66829760	1514
							TMCS09g1007380-02	66823256	66829822	1514
	SlABCC10	Solyc10g019270.1	1220	12846159	12852664	TMCS10g1002830	TMCS10g1002830-01	12846159	12852664	1220
	SlABCC11	Solyc10g024420.1	1478	14097448	14104536	TMCS10g1013150	TMCS10g1013150-01	14097448	14104536	1478
							TMCS10g1013150-05	14097072	14117303	1448
	SlABCC12	Solyc12g044820.1	1459	37714905	37720440	TMCS12g1005040	TMCS12g1005040-01	37710745	37720649	1457
							TMCS12g1005040-02	37714905	37720440	1459
							TMCS12g1005040-03	37714862	37725368	1213
							TMCS12g1005040-04	37714842	37720649	1446
	SlABCC13	Solyc05g014380.2	1136	8239463	8243866	TMCS05g1003480	TMCS05g1003480-01	8239463	8245259	1136
							TMCS05g1003480-02	8239207	8245506	1440
							TMCS05g1003480-03	8239207	8357177	1315
							TMCS05g1003480-05	8239207	8357177	1420
							TMCS05g1003480-06	8239206	8357177	1136
	SlABCC14	Solyc00g283010.1	646	20873085	20875201	TMCS00g1005830	TMCS00g1005830-01	20873085	20875201	646
	SlABCC15	Solyc11g065710.1	773	51264201	51266815	TMCS11g1016500	TMCS11g1016500-01	51264201	51266815	773
	SlABCC16	Solyc11g065720.1	652	51287332	51290071	TMCS11g1007200	TMCS11g1007200-01	51287332	51290071	652
	SlABCC17	Solyc12g036150.1	374	53672454	53673812	TMCS12g1016770	TMCS12g1016770-08	53672454	53673812	374
	SlABCC18	Solyc12g036140.1	486	53677130	53683392	TMCS12g1016770	TMCS12g1016770-01	53677130	53683392	486
	SlABCC19	Solyc02g044000.1	604	163798	170040	TMCS02g1000050	TMCS02g1000050-01	163798	170040	604
	SlABCC20	Solyc02g044050.1	492	147085	150358	TMCS02g1000010	TMCS02g1000010-01	147085	150358	492
	SlABCC21	Solyc05g014390.2	282	8243718	8245259	TMCS05g1003480	TMCS05g1003480-01	8239463	8245259	1136
	SlABCC22	Solyc05g014500.1	90	8356682	8356951	_
	SlABCC23	Solyc06g036480.1	135	26104474	26104982	TMCS06g1014850	TMCS06g1014850-01	26104474	26104982	135
	SlABCC24	Solyc10g019280.1	54	12857111	12857354	_
	SlABCC25	Solyc12g036160.1	233	53653170	53656309	TMCS12g1016770	TMCS12g1016770-05	53653170	53656309	233
	SlABCC26	Solyc12g044810.1	166	37724517	37725368	TMCS12g1005040	TMCS12g1005040-05	37724517	37725368	166
	SlABCD1	Solyc04g055120.2	1345	53738113	53758871	TMCS04g1006490	TMCS04g1006490-01	53735016	53758875	1345
							TMCS04g1006490-02	53735258	53758875	1345
							TMCS04g1006490-04	53738113	53758871	1345
							TMCS04g1006490-05	53735016	53758875	1345
							TMCS04g1006490-06	53738064	53758875	1332
	SlABCD2	Solyc12g017420.1	706	6679700	6689033	TMCS12g1003400	TMCS12g1003400-01	6679618	6690971	706
							TMCS12g1003400-05	6679619	6689398	706
							TMCS12g1003400-06	6679618	6691868	706
	SlABCE1	Solyc07g008340.2	579	3121463	3128185	TMCS07g1001480	TMCS07g1001480-01	3121463	3128209	606
							TMCS07g1001480-02	3121493	3128185	606
							TMCS07g1001480-03	3121463	3128209	606
							TMCS07g1001480-04	3121463	3128209	579
							TMCS07g1001480-05	3121463	3128185	579
	SlABCE2	Solyc08g075360.1	607	59500411	59505614	TMCS08g1017270	TMCS08g1017270-01	59500411	59505614	607
	SlABCF1	Solyc04g051800.2	696	51099464	51104758	TMCS04g1017290	TMCS04g1017290-01	51099464	51104758	698
							TMCS04g1017290-02	51100091	51104758	628
	SlABCF2	Solyc06g074940.2	575	46443303	46447188	TMCS06g1010080	TMCS06g1010080-01	46443303	46447188	604
	SlABCF3	Solyc07g008610.1	696	3565983	3568070	TMCS07g1001590	TMCS07g1001590-01	3565983	3568070	730
	SlABCF4	Solyc08g082850.2	717	65510545	65518828	TMCS08g1010450	TMCS08g1010450-01	65510545	65518828	717
	SlABCF5	Solyc10g012190.1	688	4571725	4573914	TMCS10g1002110	TMCS10g1002110-01	4571725	4573914	688
	SlABCF6	Solyc11g069090.1	602	53675936	53679271	TMCS11g1008320	TMCS11g1008320-01	53675936	53679271	602
	SlABCG1	Solyc01g006720.2	725	1301729	1309554	TMCS01g1018020	TMCS01g1018020-01	1301729	1309554	725
							TMCS01g1018020-02	1301448	1310044	750
	SlABCG2	Solyc01g097430.2	839	88285325	88288468	TMCS01g1029060	TMCS01g1029060-01	88285325	88288468	839
	SlABCG3	Solyc01g105450.2	628	93615869	93620183	TMCS01g1031950	TMCS01g1031950-03	93615869	93620183	628
							TMCS01g1031950-04	93605928	93609196	628
	SlABCG4	Solyc03g007690.1	598	2213503	2215296	TMCS03g1015440	TMCS03g1015440-01	2213503	2215296	598
	SlABCG5	Solyc03g019760.2	711	61400646	61404690	TMCS03g1008550	TMCS03g1008550-01	61400646	61404690	711
	SlABCG6	Solyc03g113690.1	659	63761625	63763601	TMCS03g1009850	TMCS03g1009850-01	63761625	63763601	659
	SlABCG7	Solyc04g006960.2	676	649479	653198	TMCS04g1012290	TMCS04g1012290-01	649479	653198	676
	SlABCG8	Solyc04g010200.1	719	3520574	3522730	TMCS04g1001870	TMCS04g1001870-01	3520574	3522730	719
	SlABCG9	Solyc04g010210.1	715	3525914	3528058	TMCS04g1013720	TMCS04g1013720-01	3525914	3528058	715
	SlABCG10	Solyc04g070970.2	723	57780450	57784609	TMCS04g1018610	TMCS04g1018610-01	57780450	57784609	723
							TMCS04g1018610-02	57780401	57784662	727
	SlABCG11	Solyc05g008350.2	711	2707862	2717543	TMCS05g1001490	TMCS05g1001490-01	2707862	2717543	711
	SlABCG12	Solyc05g051530.2	531	61891814	61894245	TMCS05g1017060	TMCS05g1017060-01	61891814	61894245	531
	SlABCG13	Solyc05g054890.2	751	64692389	64695091	TMCS05g1008850	TMCS05g1008850-01	64692389	64695091	751
	SlABCG14	Solyc05g056470.1	615	65747088	65748932	TMCS05g1019400	TMCS05g1019400-01	65747088	65748932	615
	SlABCG15	Solyc06g072090.1	661	44429021	44432330	TMCS06g1020630	TMCS06g1020630-01	44429021	44432330	661
	SlABCG16	Solyc06g072100.1	716	44433192	44436971	TMCS06g1020640	TMCS06g1020640-01	44433192	44436971	716
	SlABCG17	Solyc06g074970.1	603	46466379	46473946	TMCS06g1021890	TMCS06g1021890-01	46457990	46473946	690
							TMCS06g1021890-02	46465738	46474957	724
							TMCS06g1021890-03	46457862	46474962	1277
							TMCS06g1021890-04	46457381	46475057	607
	SlABCG18	Solyc07g053300.1	609	61771064	61772890	TMCS07g1016780	TMCS07g1016780-01	61771064	61772890	609
	SlABCG19	Solyc07g062630.1	622	65319522	65321387	TMCS07g1018660	TMCS07g1018660-01	65319522	65321387	622
	SlABCG20	Solyc07g063400.2	614	65870262	65873457	TMCS07g1008720	TMCS07g1008720-01	65870262	65873457	614
	SlABCG21	Solyc08g005580.2	656	438143	441206	TMCS08g1000330	TMCS08g1000330-01	438639	441237	598
							TMCS08g1000330-03	438143	441206	656
	SlABCG22	Solyc08g075430.2	647	59564208	59567305	TMCS08g1017330	TMCS08g1017330-01	59564208	59567305	647
	SlABCG23	Solyc09g005970.1	739	665866	668082	TMCS09g1000430	TMCS09g1000430-01	665866	668082	39
	SlABCG24	Solyc09g098410.1	730	72228564	72231344	TMCS09g1010240	TMCS09g1010240-01	72228564	72231344	730
	SlABCG25	Solyc11g009100.1	650	3211903	3218285	TMCS11g1001910	TMCS11g1001910-01	3211903	3218285	650
	SlABCG26	Solyc11g065350.1	683	50785240	50791629	TMCS11g1007050	TMCS11g1007050-01	50785240	50791629	683
	SlABCG27	Solyc11g065360.1	689	50797155	50808014	TMCS11g1007060	TMCS11g1007060-01	50797155	50808014	689
	SlABCG28	Solyc11g069710.1	724	54310842	54319192	TMCS11g1017820	TMCS11g1017820-01	54310842	54319192	724
	SlABCG29	Solyc12g013630.1	629	4473107	4475957	TMCS12g1012740	TMCS12g1012740-01	4473107	4475957	629
	SlABCG30	Solyc12g013640.1	631	4477879	4481200	TMCS12g1012750	TMCS12g1012750-01	4477879	4481200	631
	SlABCG31	Solyc12g019620.1	838	10929890	10937376	TMCS12g1003900	TMCS12g1003900-01	10929890	10937376	838
	SlABCG32	Solyc12g019640.1	609	10938427	10941809	TMCS12g1003910	TMCS12g1003910-01	10937621	10941952	629
							TMCS12g1003910-02	10938427	10941809	609
	SlABCG33	Solyc01g101070.2	1,448	90921430	90931210	TMCS01g1030540	TMCS01g1030540-01	90921430	90931210	1448
	SlABCG34	Solyc02g081870.2	1,402	45648831	45658709	TMCS02g1008240	TMCS02g1008240-01	45648831	45658709	1402
	SlABCG35	Solyc03g120980.2	1,501	69204694	69213842	TMCS03g1013180	TMCS03g1013180-01	69204694	69213842	1501
							TMCS03g1013180-02	69204694	69211867	1184
	SlABCG36	Solyc05g018510.2	1,422	22096967	22107681	TMCS05g1004320	TMCS05g1004320-01	22096967	22107681	1422
	SlABCG37	Solyc05g053570.2	1,411	63648257	63656141	TMCS05g1017980	TMCS05g1017980-04	63648257	63656141	1411
	SlABCG38	Solyc05g053590.2	1,413	63657671	63665152	TMCS05g1018000	TMCS05g1018000-02	63657670	63665974	1413
							TMCS05g1018000-05	63668524	63675423	1414
							TMCS05g1018000-07	63657671	63665152	1413
	SlABCG39	Solyc05g053600.2	1,413	63668524	63675423	TMCS05g1018000	TMCS05g1018000-05	63668524	63675423	1414
	SlABCG40	Solyc05g053610.2	1,426	63675847	63683154	TMCS05g1018000	TMCS05g1018000-01	63675847	63683154	1426
	SlABCG41	Solyc05g055330.2	1,479	65008983	65016404	TMCS05g1009000	TMCS05g1009000-01	65008983	65016404	1479
							TMCS05g1009000-01	65008290	65016404	1479
	SlABCG42	Solyc06g065670.2	1,409	41069993	41078201	TMCS06g1018740	TMCS06g1018740-01	41069993	41078201	1409
							TMCS06g1018740-04	41069505	41078273	1409
	SlABCG43	Solyc06g076930.1	1,426	47805138	47817821	TMCS06g1010960	TMCS06g1010960-01	47805017	47818058	1425
							TMCS06g1010960-02	47805138	47817821	1426
	SlABCG44	Solyc08g067610.2	1,455	56616917	56623386	TMCS08g1005810	TMCS08g1005810-01	56616917	56623386	1455
	SlABCG45	Solyc08g067620.2	1,454	56633138	56639683	TMCS08g1005820	TMCS08g1005820-01	56633138	56639683	1454
	SlABCG46	Solyc09g091660.2	1,441	70907293	70915784	TMCS09g1009360	TMCS09g1009360-01	70907293	70915784	1441
	SlABCG47	Solyc09g091670.2	1429	70922357	70929669	TMCS09g1009360	TMCS09g1009360-03	70922357	70929669	1429
	SlABCG48	Solyc11g007280.1	1469	1662486	1669042	TMCS11g1000990	TMCS11g1000990-01	1662486	1669042	1469
	SlABCG49	Solyc11g007290.1	1468	1670938	1678525	TMCS11g1001000	TMCS11g1001000-01	1670938	1678525	1468
	SlABCG50	Solyc11g007300.1	1465	1680009	1686686	TMCS11g1001010	TMCS11g1001010-01	1680009	1686686	1465
	SlABCG51	Solyc11g067000.1	1464	52768509	52777596	TMCS11g1017030	TMCS11g1017030-01	52768509	52777596	1464
							TMCS11g1017030-01	52769624	52777661	1231
	SlABCG52	Solyc12g098210.1	1426	65817677	65825405	TMCS12g1019320	TMCS12g1019320-01	65817677	65825405	1426
	SlABCG53	Solyc12g100180.1	1436	66998256	67004798	TMCS12g1010350	TMCS12g1010350-01	66998256	67004798	1436
							TMCS12g1010350-02	66998256	67005204	1361
							TMCS12g1010350-03	66998256	67005204	1436
							TMCS12g1010350-05	66998256	67012886	1436
	SlABCG54	Solyc12g100190.1	1429	67006384	67012886	TMCS12g1010350	TMCS12g1010350-04	67006384	67012886	1429
							TMCS12g1010350-05	66998256	67012886	1436
	SlABCG55	Solyc00g233480.1	184	19698473	19699024	TMCS00g1005730	TMCS00g1005730-01	19698473	19699024	184
	SlABCG56	Solyc01g105400.2	117	93573230	93573957	TMCS01g1031930	TMCS01g1031930-01	93573230	93573957	148
	SlABCG57	Solyc04g025170.2	1021	25348513	25363075	TMCS04g1004450	TMCS04g1004450-02	25348513	25363250	1046
							TMCS04g1004450-06	25348513	25363075	1021
							TMCS04g1004450-08	25345278	25363250	1101
	SlABCG58	Solyc05g051540.1	131	61907201	61908838	TMCS05g1007170	TMCS05g1007170-01	61907201	61908838	138
	SlABCG59	Solyc06g036240.1	641	25709842	25716466	TMCS06g1002770	TMCS06g1002770-02	25709842	25716466	641
	SlABCG60	Solyc06g075020.2	1095	46543338	46551977	TMCS06g1010110	TMCS06g1010110-01	46543338	46551977	1095
	SlABCG61	Solyc07g065770.2	227	67410115	67411049	TMCS07g1009880	TMCS07g1009880-01	67411057	67413604	416
							TMCS07g1009880-02	67410115	67411049	446
	SlABCG62	Solyc09g008000.2	1092	1473632	1485072	TMCS09g1011250	TMCS09g1011250-01	1473632	1485072	1092
	SlABCG63	Solyc11g018690.1	343	8960496	8964403	TMCS11g1013480	TMCS11g1013480-03	8960496	8964403	343
							TMCS11g1013480-04	8962157	8964507	338
	SlABCG64	Solyc11g069820.1	1094	54450965	54460575	TMCS11g1008590	TMCS11g1008590-01	54450965	54460575	1094
	SlABCG65	Solyc07g065780.1	446	67411057	67413604	TMCS07g1009880	TMCS07g1009880-02	67410115	67413604	446
	SlABCG66	Solyc11g018680.1	291	8955424	8956296	TMCS11g1013480	TMCS11g1013480-01	8955424	8956296	291
	SlABCG67	Solyc00g164680.1	491	17843143	17845746	TMCS00g1002330	TMCS00g1002330-01	17843143	17845746	491
	SlABCG68	Solyc02g055530.2	59	2199772	2200123
	SlABCG69	Solyc04g076170.1	190	61109238	61112510	TMCS04g1019950	TMCS04g1019950-01	61109238	61112510	190
	SlABCG70	Solyc09g042280.1	112	22906120	22906736	TMCS09g1014060	TMCS09g1014060-01	22906120	22906736	112
	SlABCI1	Solyc00g304030.1	1081	21340396	21345343	TMCS00g1002700	TMCS00g1002700-01	21340396	21345343	1081
	SlABCI2	Solyc01g100850.2	329	90759929	90763385	TMCS01g1012720	TMCS01g1012720-01	90759929	90763385	329
	SlABCI3	Solyc02g068180.2	275	38200587	38207677	TMCS02g1003990	TMCS02g1003990-01	38200523	38207679	275
	SlABCI4	Solyc03g117810.2	264	66834568	66836974	TMCS03g1026070	TMCS03g1026070-01	66834568	66836974	264
	SlABCI5	Solyc04g056650.2	351	54630995	54642388	TMCS04g1018040	TMCS04g1018040-01	54630805	54642388	351
							TMCS04g1018040-02	54630796	54642388	365
							TMCS04g1018040-03	54616477	54642388	351
							TMCS04g1018040-04	54630796	54642388	321
							TMCS04g1018040-07	54630805	54642388	364
	SlABCI6	Solyc06g048540.2	313	31212405	31216642	TMCS06g1015170	TMCS06g1015170-02	31212384	31216642	313
							TMCS06g1015170-03	31212280	31216642	312
	SlABCI7	Solyc06g068600.2	186	42520765	42522075	TMCS06g1019600	TMCS06g1019600-01	42520765	42522075	186
	SlABCI8	Solyc09g066470.2	287	64889991	64893834	TMCS09g1017090	TMCS09g1017090-01	64889991	64893834	287
	SlABCI9	Solyc11g069260.1	261	53887790	53891828	TMCS11g1017560	TMCS11g1017560-01	53887477	53891865	261
	SlABCI10	Solyc12g010220.1	230	3340222	3340911	TMCS12g1001960	TMCS12g1001960-01	3337919	3341441	230
